# Supplementary material for: Photocatalytic Cross‐Coupling of Phenols and Heteroaryl Halides With Machine Learning‐Guided Reaction Prediction
Source: Angew Chem Int Ed Engl. 2026 Mar 5;65(16):e8222003. doi: 10.1002/anie.8222003 (PMC13080434; doi:10.1002/anie.8222003)
Supplement: Supplementary file 2 — Supporting File 2: anie71621‐sup‐0002‐Data.zip. [file ANIE-65-e8222003-s001.zip]

Archive with 5 entries (4 files):
- anie71621-sup-0002-Data/
- anie71621-sup-0002-Data/Chemical Space Data.zip
- anie71621-sup-0002-Data/Machine Learning Model Data.csv.zip
- anie71621-sup-0002-Data/NMR FAIR Data 2.zip
- anie71621-sup-0002-Data/XYZ Coordinates.xyz.zip
